# Supplementary material for: Rifaximin Reduces Risk of All-Cause Hospitalization in Cirrhotic Liver Transplant Candidates with Hepatic Encephalopathy
Source: J Clin Med. 2023 Oct 31;12(21):6871. doi: 10.3390/jcm12216871 (PMC10647372; doi:10.3390/jcm12216871)
Supplement: Supplementary file 1 [file jcm-12-06871-s001.zip]

Archive with 1 entries (1 files):
- jcm-2680301-supplementary.pdf
